# Supplementary material for: Analysis of the Microbial Community in an Acidic Hollow-Fiber Membrane Biofilm Reactor (Hf-MBfR) Used for the Biological Conversion of Carbon Dioxide to Methane
Source: PLoS One. 2015 Dec 22;10(12):e0144999. doi: 10.1371/journal.pone.0144999 (PMC4687861; doi:10.1371/journal.pone.0144999)
Supplement: S1 File — Interactive Krona HTML5 hierarchical and double pie chart of bacterial, archaeal community profiles. (ZIP) [file pone.0144999.s002.zip]

Archive with 4 entries (4 files):
- charts_supplemental/Krona chart_archaea.html
- charts_supplemental/Krona chart_bacteria.html
- charts_supplemental/pie chart_archaea.svg
- charts_supplemental/pie chart_bacteria.svg
